# Supplementary material for: Tumor histoculture captures the dynamic interactions between tumor and immune components in response to anti-PD1 in head and neck cancer
Source: Nat Commun. 2024 Feb 21;15:1585. doi: 10.1038/s41467-024-45723-z (PMC10881470; doi:10.1038/s41467-024-45723-z)
Supplement: Supplementary file 4 — Source Data [file 41467_2024_45723_MOESM4_ESM.xlsx]

## Sheet: Supp Fig 1C
Pyknosis				Discohesion
T72	T96			T72	T96
4.57	4.71			4.33	4.43
4.43	5			4.43	4.5
3	3.43			2.5	2.86
4.2	4.29			4	4.14
4.86	5			3.57	3.86
1.43	2			1.43	1.86

## Sheet: Supp Fig 2C 
Frequency of CD45+
T cells				NK cells				B cells				Neutrophils				Monocytes				Macrophages					CD8+/CD4+			M1/M2
Tbl		T72		Tbl		T72		Tbl		T72		Tbl		T72		Tbl		T72		Tbl		T72			Tbl	T72		Tbl	T72
76.4		27.8		2.95		0.47		8.85		8.96		1.04		7.98		5.43		9.41		5.27		48.43			0.315588	0.293393		2.47292	0.946939
47.1		32.9		7.62		2.87		4.21		6.61		2.35		6.98		21.21		18.26		21.28		43.85			0.448094	0.401559		0.486478	0.565369
69.6		50.8		7.41		2.53		4.99		9.46		2.76		3.21		10.89		13.31		2.36		17.86			0.986441	1.31414		1.1989	1.66748
39.8		27.6		3.3		0.42		1.51		4.81		0.54		1.54		50.63		17.91		5.57		55.3			0.720663	0.67255		0.801802	1.14678
57.8		11.7		1.71		0.17		2.53		0.98		0.5		2.53		28.74		20.56		12.43		76.38			0.967995	1.08861		2.10404	1.04041
68.2		53.2		2.01		0.46		1.15		1.85		0.55		7.18		14.16		5.26		17.75		39.39			0.853701	0.429437		0.792652	0.983929
87.2		42.7		1.93		1.05		1.33		2.18		3.78		13.3		1.24		8.63		6.31		44.33			2.98708	1.05672		0.615024	0.380801
26.1		23.8		0.98		0.59		0.95		1.35		46.26		31.42		15.06		12.03		15.21		54.33			0.869901	0.730467		2.19393	1.24215
44.4		29.3		3.6		0.41		1.28		0.22		10.69		0.73		19.51		37.92		4.87		19			1.2006	0.562064		3.14633	4.78557
43.7		33.9		3.93		0.43		0.78		0.61		9.72		1.17		21.18		37.26		5.49		15.76			1.00148	0.95882		2.80229	3.46594
73.1		48		1.34		0.21		9.27		16.99		3.01		3.14		4.33		13.7		1.08		7.69			1.42716	0.86974		3.35623	3.79922

## Sheet: Supp Fig 2D
	Baseline
Cytotoxic cells	100	86.444	92.9273	59.332	73.4774	82.5147	68.1729	64.833	70.334	68.5658	87.4263	56.778	63.4578	57.9568	55.2063	52.6523	47.1513	41.8468	59.332	4.3222	18.4676	22.3969	0
Macrophages	100	75	87.3377	63.6364	75	64.2857	70.7792	77.2727	86.039	79.8701	83.1169	61.039	64.6104	55.5195	86.6883	67.2078	67.2078	26.6234	70.1299	27.9221	46.4286	38.6364	0
Exhausted CD8	100	77.7174	55.163	51.3587	80.4348	85.0543	64.4022	73.913	62.5	69.0217	74.4565	52.9891	47.0109	45.6522	13.8587	26.3587	27.1739	37.5	44.0217	6.79348	0	30.4348	20.6522
B-cells	76.2105	37.0526	73.4737	100	91.1579	73.0526	60.4211	74.7368	77.8947	50.9474	40.6316	60	49.6842	57.8947	38.1053	54.7368	27.7895	30.1053	25.6842	0	20.8421	2.10526	0.631579
CD45	100	67.2527	92.967	89.4505	87.6923	81.7582	79.3407	84.3956	93.8462	74.2857	79.5604	74.0659	76.7033	69.4505	61.7582	65.4945	58.2418	36.7033	73.6264	22.1978	38.4615	24.3956	0
Treg	100	28.4738	67.8815	76.3098	82.4601	76.9932	72.4374	76.3098	64.6925	73.1207	77.6765	55.3531	80.41	72.4374	50.7973	58.5421	74.7153	38.2688	79.9544	56.492	64.4647	0	10.4784
Neutrophils	56.1605	83.0946	78.7966	68.1948	82.5215	51.5759	73.0659	36.3897	57.3066	44.6991	84.5272	20.0573	22.9226	50.1433	36.3897	22.9226	38.9685	10.0287	100	0	35.8166	65.9026	9.45559
T-cells	100	50.7692	71.5385	63.4615	70.9615	72.6923	67.8846	70.1923	77.1154	66.5385	71.9231	59.4231	60.5769	55.9615	54.2308	50.9615	42.3077	35.5769	46.5385	22.3077	21.7308	0	0.769231
CD8 T cells	97.9557	69.506	100	66.4395	80.5792	77.6831	59.2845	62.3509	68.3135	73.7649	79.3867	63.7138	58.7734	62.1806	54.0034	44.8041	35.6048	58.2624	37.6491	14.8211	0	10.5622	13.4583
NK cells	100	91.023	57.4113	81.2109	80.167	77.453	80.3758	80.7933	78.7056	92.2756	91.023	75.7829	76.618	67.6409	79.5407	66.8058	65.762	54.6973	57.8288	0	35.9081	43.0063	40.7098
	Post culture
Cytotoxic cells	100	89.2683	91.2195	84.878	76.5854	94.3902	89.5122	67.3171	73.4146	57.561	57.561	32.1951	48.2927	47.561	56.3415	43.1707	32.6829	42.6829	0	12.9268	16.8293	35.8537	16.3415
Macrophages	100	40.5941	52.2772	59.2079	43.1683	48.1188	42.7723	15.4455	23.5644	23.9604	41.5842	41.1881	34.2574	39.4059	40.5941	14.2574	40.396	5.34653	0	29.703	20.198	13.4653	7.52475
Exhausted CD8	81.106	98.6175	73.2719	100	37.3272	75.1152	18.894	32.2581	40.553	41.4747	19.3548	49.7696	46.5438	19.8157	16.5899	52.9954	37.3272	59.9078	25.8065	55.7604	0	58.0645	34.5622
B-cells	35.5895	100	86.2445	67.9039	95.4148	78.3843	85.3712	64.1921	70.524	54.3668	76.2009	46.7249	65.2838	51.0917	53.2751	54.3668	90.6114	27.7293	6.76856	9.17031	38.4279	0	13.1004
CD45	100	61.8799	87.2063	85.3786	83.5509	82.2454	33.4204	32.6371	64.2298	52.2193	59.7911	75.4569	64.2298	55.8747	59.7911	45.4308	69.7128	18.2768	0	18.0157	37.3368	34.4648	21.1488
Treg	41.9512	90.2439	90	78.5366	70.9756	97.8049	100	48.5366	61.7073	60.9756	46.3415	54.6341	47.8049	47.8049	53.9024	56.5854	51.7073	49.0244	0	10.4878	48.0488	31.9512	44.6341
Neutrophils	56.3686	87.8049	80.7588	94.0379	60.1626	54.2005	100	49.0515	51.7615	56.6396	59.8916	37.9404	34.6883	48.7805	25.2033	30.8943	34.4173	34.1463	0	40.9214	18.4282	16.8022	1.89702
T-cells	80.3783	100	83.2151	76.8322	73.2861	88.6525	71.3948	52.0095	71.8676	53.4279	52.0095	43.026	52.7187	37.5887	47.5177	47.9905	39.7163	39.7163	0	8.03783	27.4232	15.3664	9.69267
CD8 T cells	80.1887	100	76.6509	84.1981	76.6509	86.7925	98.1132	58.0189	61.5566	51.8868	56.6038	20.283	39.3868	50	38.6792	44.1038	29.4811	50	3.77358	1.17925	9.66981	4.00943	0
NK cells	46.2585	100	73.2993	73.1293	35.8844	48.2993	62.0748	67.6871	46.0884	51.8707	44.2177	28.9116	37.415	38.4354	20.4082	33.5034	19.0476	31.1224	12.9252	28.0612	13.2653	0	6.80272

## Sheet: Supp Fig 3
	Tumor Content									Ki67
3 replicates	18.4486	41.3302	7.21174	25.3282	21.0619	4.14688			3 replicates	25.7953	15.8519	25.5162	44.3005	23.2607	13.742
5 replicates	14.915	26.6394	4.68889	15.6752	16.2696	3.2474			5 replicates	17.6924	11.761	19.4235	30.31	15.342	8.78337
7 replicates	12.2833	20.254	3.84335	12.7461	12.843	2.79222			7 replicates	13.4566	9.89433	16.8495	18.0534	10.9605	5.98634
10 replicates	9.53618	16.7042	3.25628	8.85806	8.49192	2.13147			10 replicates	11.3845	7.78684	12.3729	10.4265	8.7105	4.8268

## Sheet: Supp Fig 4A
Tumor content
Arm1							Arm2							Arm3
50	70	60	70	80			85	70	75	80	45			80	70	80	80	40
80	80	80	70	60			80	75	80	75	90			90	60	88	85	70
65	80	75	85	70				80	90	60	90			70	90	95	90	95
98	90	99	95		90	90	95	90	98	95	95			95	95	90	95	80
Immune content
Arm1							Arm2							Arm3
25	20	9	15	20			5	10	20	10	55			7	20	8	6	60
9	10	7	6	9			8	9	6	10	3			5	9	5	9	10
2	2	2	3	15				3	15	5	5			8	8	1	2	2
2	3	2	2	5	8		4	4	3	4	2			4	3	5	6	4
Ki67
Arm1							Arm2							Arm3
40	10	12	12	24			12	12	14	20	25			20	20	12
27	12	20	8	8			22	10	9	14	30			10	22	12	12	8
15	5	12	8	18			2	15	10	12	8			10	5	8	15	15
5	5	1	3	7	8	5	7	6	5	6	4	5	10	5	6	7	10	4	4	10

## Sheet: Supp Fig 4B
Arm1	Arm2
115241	102121
67608	72894
60261	58462
34189	40217
30489	30471
30043	31838
23647	21799
151747	171386
134388	119751
35904	42598
74512	73649
16553	21082
37037	30741
40155	48584

## Sheet: Supp Fig 4C
	Sample 1				Sample 2				Sample 3
	Arm1	Arm2			Arm1	Arm2			Arm1	Arm2
CCNO-mRNA	18.432	9.3198			16.8424	31.0647			34.886	34.586
MYC-mRNA	3227.28	4051.96			1913.56	1904.65			1656.33	1348.85
CD79A-mRNA	164.213	179.227			60.8918	4.85386			97.074	74.3231
FSTL3-mRNA	365.289	316.156			275.956	242.693			309.424	372.351
VCAN-mRNA	1859.12	1653.91			1635.01	667.891			1528.92	3697.02
CX3CL1-mRNA	609.095	798.635			103.646	66.9832			93.2821	131.721
ERBB2-mRNA	278.156	333.362			384.784	390.25			338.242	289.934
FAM124B-mRNA	53.6205	37.2792			36.276	18.4447			13.651	25.0197
AKT1-mRNA	2366.84	2162.19			1859.14	1999.79			1817.86	1826.44
KDR-mRNA	175.942	171.341			104.941	106.785			75.8391	122.891
EGF-mRNA	11.7295	10.0367			5.18228	1.94154			5.30874	6.62285
MAGEA12-mRNA	8.3782	2.15072			189.153	244.634			232.826	176.609
IFNA1-mRNA	14.2429	14.3382			1.29557	0.970771			3.03356	2.94349
TGFB3-mRNA	365.289	415.806			330.37	132.025			171.396	425.334
MFGE8-mRNA	881.386	836.631			958.722	1150.36			1109.53	1032.43
CXCL2-mRNA	907.359	893.984			943.175	2024.06			1751.88	1029.49
CCND2-mRNA	5751.63	5620.55			1141.4	1421.21			1296.85	1139.87
PDZK1IP1-mRNA	582.285	959.222			3005.72	3648.16			2297.92	1638.05
JAG2-mRNA	25.9724	17.9227			77.7342	41.7432			45.5035	50.0393
C5-mRNA	38.5397	27.2425			25.9114	17.4739			24.2685	17.6609
CD79B-mRNA	27.6481	25.8087			31.0937	13.5908			27.3021	33.1143
CXCR2-mRNA	93.8358	62.371			80.3254	124.259			104.658	76.5307
PSMB10-mRNA	789.226	796.484			1154.35	796.032			1112.56	1092.77
ZEB1-mRNA	381.208	367.057			301.868	251.43			254.061	415.032
ANLN-mRNA	869.657	855.988			200.813	256.284			247.235	239.894
TAF3-mRNA	27.6481	27.2425			18.138	27.1816			10.6175	17.6609
CD276-mRNA	2311.54	2099.11			1567.64	1778.45			1773.88	1886.04
ICAM1-mRNA	1567.56	1434.53			1378.49	2230.83			1972.58	2234.11
IL16-mRNA	417.234	377.093			364.055	279.582			298.806	420.183
CXCL3-mRNA	1145.3	1690.47			270.774	769.822			367.061	353.955
PRR5-mRNA	129.862	101.801			142.513	109.697			97.074	96.3993
CTSW-mRNA	175.104	165.606			173.606	113.58			131.96	142.023
CXCR4-mRNA	1143.62	1125.54			878.397	394.133			571.827	1006.67
IFNGR2-mRNA	3084.01	3007.43			2997.95	3955.89			2266.83	2532.87
CDH11-mRNA	1416.75	1478.26			1001.48	564.018			841.056	1759.47
COL6A3-mRNA	3411.6	3339.36			3556.34	2385.18			3076.03	4637.47
GZMK-mRNA	326.75	245.182			351.1	177.651			154.712	283.311
IRF2-mRNA	527.826	545.567			669.81	573.726			569.552	509.96
RPL7A-mRNA	24736.6	22868.6			19271.6	22023.9			14769.7	13927.1
GPR160-mRNA	136.565	146.966			77.7342	66.9832			48.537	72.1155
MICA-mRNA	87.9711	80.2936			120.488	106.785			150.92	130.249
TAPBPL-mRNA	313.345	296.083			278.548	271.816			317.766	352.483
CXCL14-mRNA	3161.93	1294.02			33167.9	24477			24343.6	27185.3
CD14-mRNA	1433.51	1210.86			1178.97	1064.94			979.841	1336.34
IL18-mRNA	940.034	1155.65			1098.64	1638.66			1344.63	1182.55
CLEC14A-mRNA	214.482	192.848			124.375	77.6617			47.0202	86.833
HMGB1-mRNA	136.565	129.76			125.67	106.785			97.074	87.5688
KIF2C-mRNA	172.591	180.661			128.261	158.236			144.853	129.514
RNLS-mRNA	27.6481	24.3749			22.0247	18.4447			13.651	22.812
RPTOR-mRNA	153.321	130.477			124.375	144.645			186.564	137.608
CD68-mRNA	1731.77	1504.07			1120.67	890.197			973.774	1237.74
CCL13-mRNA	191.023	130.477			68.6652	276.67			97.8324	114.796
CYBB-mRNA	1510.59	1268.93			1061.07	1094.06			968.465	1588.75
PLA2G2A-mRNA	12.5673	14.3382			6.47785	11.6493			13.651	81.6818
FGF13-mRNA	25.1346	22.2241			10.3646	28.1524			16.6846	5.15111
CNTFR-mRNA	4.1891	2.86763			5.18228	5.82463			1.51678	2.20762
CD244-mRNA	33.5128	25.0918			46.6405	40.7724			25.0269	42.6806
CSF2RB-mRNA	108.079	83.1613			55.7095	50.4801			69.0136	79.4742
MAP3K7-mRNA	791.74	822.293			1009.25	1036.78			1057.2	984.597
FASLG-mRNA	103.052	96.0656			101.054	49.5093			69.0136	89.7764
CD209-mRNA	323.398	231.561			235.794	285.407			193.39	206.78
IRF7-mRNA	1222.38	1018.01			453.45	364.039			367.82	445.203
PTCD2-mRNA	86.2954	90.3303			112.715	113.58			91.7653	97.1352
PIK3R2-mRNA	521.962	531.228			378.307	391.221			442.9	504.073
LILRA5-mRNA	151.645	130.477			45.345	57.2755			47.7786	75.059
IL32-mRNA	5402.26	5902.3			5243.17	4465.55			5053.92	5179.81
CCND3-mRNA	126.511	126.893			64.7785	49.5093			62.1881	57.3981
BIRC5-mRNA	686.174	658.121			266.888	348.507			273.021	200.893
LGALS9-mRNA	278.156	283.178			159.355	146.586			191.873	180.289
RASAL1-mRNA	44.4044	49.4666			34.9804	48.5386			23.5101	30.1708
PDCD1LG2-mRNA	632.554	544.133			268.183	438.789			260.128	279.632
IL11-mRNA	98.8627	102.518			158.06	162.119			313.215	168.515
PRKX-mRNA	15.0808	12.9043			16.8424	4.85386			12.1343	8.83047
SNCA-mRNA	72.8903	81.7275			93.2811	141.733			130.443	119.947
ADGRE1-mRNA	24.2968	17.9227			24.6158	53.3924			35.6444	44.8882
PSMB9-mRNA	2377.73	2471.18			1746.43	1649.34			1396.96	1720.47
RUNX3-mRNA	299.102	272.425			213.769	137.85			148.645	177.345
PGPEP1-mRNA	45.2423	36.5623			22.0247	20.3862			20.4766	23.5479
MELK-mRNA	627.527	567.074			180.084	217.453			189.598	189.119
ISG15-mRNA	7048.58	6610.6			1655.74	2375.48			1921.76	1589.48
EIF2B4-mRNA	153.321	126.893			128.261	147.557			108.45	141.288
IRF9-mRNA	696.228	749.885			1010.54	838.746			959.365	1131.04
IL1A-mRNA	1778.69	2380.13			743.657	2696.8			1644.19	907.331
FCRL2-mRNA	53.6205	60.2202			20.7291	15.5323			34.1276	20.6044
EIF4EBP1-mRNA	2557.86	2003.04			931.515	877.577			860.015	813.875
LTBP1-mRNA	1092.52	948.469			804.549	776.617			1051.89	1067.75
CD40LG-mRNA	45.2423	34.4116			22.0247	0.970771			8.3423	9.56634
HEY1-mRNA	237.941	272.425			102.35	62.1294			72.0471	108.173
HLA-DQA1-mRNA	2221.9	2357.91			2767.34	2601.67			2241.05	2834.58
PRLR-mRNA	45.2423	47.3159			18.138	7.76617			12.1343	23.5479
TNFRSF11A-mRNA	72.0525	88.1796			38.8671	46.597			47.7786	66.9644
AREG-mRNA	2907.23	4250.54			560.982	1644.49			1260.45	405.466
BBC3-mRNA	151.645	136.212			98.4634	109.697			138.786	93.4558
EDN1-mRNA	247.995	364.189			279.843	129.113			211.591	189.855
PARP12-mRNA	1233.27	1218.03			1251.52	1383.35			1261.96	1320.89
PIK3CG-mRNA	216.995	193.565			159.355	148.528			132.718	184.704
IL4-mRNA	4.1891	2.15072			1.29557	2.91231			1.51678	3.67936
F2RL1-mRNA	857.927	774.977			1080.51	1345.49			1001.83	775.61
CXCL6-mRNA	75.4038	103.235			62.1874	172.797			172.913	38.2654
TNFSF18-mRNA	34.3506	25.8087			12.9557	17.4739			22.7517	33.1143
JAK3-mRNA	366.127	327.627			268.183	166.002			171.396	244.31
NKG7-mRNA	1471.21	1362.84			1267.07	703.809			693.928	1077.32
TAPBP-mRNA	2021.66	1962.89			1715.34	1325.1			1958.92	2190.69
MTOR-mRNA	357.749	373.509			320.006	276.67			312.457	318.633
SELP-mRNA	22.6211	9.3198			10.3646	8.73694			3.03356	11.774
HLA-E-mRNA	9431.34	9017.98			8153.02	7728.31			7135.7	8003.35
GOT1-mRNA	197.725	171.341			196.927	272.787			206.282	194.27
SMAP1-mRNA	525.313	536.247			757.909	718.371			756.116	711.589
CDKN1A-mRNA	3564.92	3530.05			3505.81	5040.24			3350.57	1871.32
CD45RA-mRNA	87.1333	70.9738			72.5519	39.8016			74.3223	77.2666
HNF1A-mRNA	5.02692	6.45217			2.59114	0.970771			0.758391	1.47174
TICAM1-mRNA	276.481	261.671			310.937	352.39			270.746	215.611
C1QA-mRNA	2968.4	2863.33			2057.37	1768.75			1111.04	1734.45
CD86-mRNA	144.943	130.477			89.3944	106.785			91.0069	97.871
ITGA4-mRNA	371.154	306.836			215.065	140.762			139.544	206.78
ROR2-mRNA	79.5929	108.97			119.192	74.7494			89.4901	191.327
WNT7B-mRNA	214.482	175.642			580.416	860.103			561.209	453.297
FLT1-mRNA	511.908	468.141			523.41	679.54			423.941	560.735
CTAG1B-mRNA	2.51346	1.43382			3.88671	5.82463			3.79196	2.20762
CLEC7A-mRNA	287.372	260.237			265.592	234.927			285.155	292.141
TNFRSF4-mRNA	18.432	27.9594			15.5468	5.82463			14.4094	12.5098
MS4A6A-mRNA	171.753	151.984			161.946	121.346			109.208	178.081
ANGPT2-mRNA	377.019	336.947			272.07	208.716			175.947	176.609
APH1B-mRNA	46.9179	49.4666			67.3697	61.1586			64.4632	63.285
RORC-mRNA	17.5942	20.7903			40.1627	54.3632			20.4766	13.2457
NECTIN2-mRNA	1055.65	1168.56			1200.99	1400.82			1346.9	1160.47
DPP4-mRNA	47.7557	61.654			98.4634	93.194			100.866	177.345
CCL2-mRNA	1977.25	2605.96			1493.79	2514.3			1307.47	1504.86
NF1-mRNA	283.183	277.443			362.76	414.519			312.457	334.822
S100A9-mRNA	77760.6	81062.2			107074	108372			89421.9	60371.7
NFKBIA-mRNA	7022.61	7382.71			7847.27	11004.7			6480.45	6158.52
BNIP3L-mRNA	1095.03	868.892			1834.53	1956.1			1196.74	1297.34
CST2-mRNA	13.4051	10.7536			12.9557	28.1524			11.3759	9.56634
APOL6-mRNA	1050.63	1098.3			980.747	893.109			918.412	979.446
BRD4-mRNA	484.26	496.1			524.706	456.262			615.814	597.528
SLC16A1-mRNA	1361.46	1344.92			1913.56	2662.83			2048.41	1785.96
THBD-mRNA	322.561	322.608			191.744	184.447			137.269	130.249
TIGIT-mRNA	178.456	182.811			101.054	61.1586			76.5975	109.645
VSIR-mRNA	253.022	243.032			269.479	183.476			234.343	225.177
TRIM21-mRNA	530.34	533.379			392.558	269.874			363.269	445.203
NBN-mRNA	796.767	795.05			803.254	864.957			784.176	953.691
WNT4-mRNA	10.8917	15.772			247.454	185.417			244.96	216.347
CXCL8-mRNA	4548.52	3859.11			2054.77	9044.67			8317.27	5851.66
FGF9-mRNA	7.54038	7.16908			1.29557	9.70771			3.03356	3.67936
C5AR1-mRNA	41.0532	29.3932			9.06899	19.4154			31.094	19.8686
TNFRSF1B-mRNA	408.856	329.777			410.696	444.613			408.773	512.903
HLA-DRB5-mRNA	6.70256	6.45217			2.59114	102.902			21.9933	2.94349
GLUL-mRNA	2491.68	3209.59			2177.85	2417.22			1891.43	2651.35
LY9-mRNA	82.9442	65.2386			73.8475	110.668			55.3625	51.5111
TAP1-mRNA	3767.68	4094.98			2797.14	1988.14			2376.8	2376.87
IFIH1-mRNA	2279.71	2572.98			1272.25	1285.3			1063.26	1271.59
DEPTOR-mRNA	114.781	80.2936			64.7785	56.3047			54.6042	72.8514
CSF1R-mRNA	1446.08	1392.23			1835.82	1815.34			1491.76	2232.64
MARCO-mRNA	25.9724	33.6947			94.5766	153.382			81.1478	206.044
NFIL3-mRNA	729.741	837.348			989.816	1366.85			1026.86	774.874
IKBKG-mRNA	164.213	151.267			133.444	116.493			136.51	146.439
CD58-mRNA	65.3499	53.0512			143.808	74.7494			112.242	119.947
LOXL2-mRNA	68.7012	55.2019			51.8228	12.62			45.5035	50.0393
SPRY4-mRNA	216.995	209.337			142.513	119.405			134.994	95.6634
NFAM1-mRNA	46.0801	36.5623			16.8424	28.1524			17.443	27.9632
SYK-mRNA	419.748	364.189			389.967	427.139			411.048	440.052
COMP-mRNA	50.2692	102.518			34.9804	11.6493			40.9531	306.123
IFI6-mRNA	5695.5	4826.22			2131.21	1963.87			2285.79	2821.34
RASGRF1-mRNA	42.7288	45.8821			20.7291	20.3862			23.5101	15.4533
HDAC5-mRNA	104.727	104.668			168.424	166.973			150.92	133.929
BAMBI-mRNA	54.4583	75.2753			196.927	290.261			212.349	154.533
MAGEC1-mRNA	7.54038	10.7536			55.7095	67.954			111.483	83.8895
FYN-mRNA	538.718	446.633			353.691	251.43			314.732	356.898
TNFSF4-mRNA	154.159	157.003			53.1184	41.7432			60.6713	87.5688
CD274-mRNA	493.476	572.092			88.0988	137.85			146.369	136.872
PRKACB-mRNA	356.911	360.604			351.1	299.968			260.128	323.048
IFIT2-mRNA	310.831	332.645			529.888	523.246			515.706	444.467
PPARG-mRNA	26.8102	25.0918			16.8424	5.82463			6.06713	13.2457
PTEN-mRNA	390.424	408.637			564.869	650.417			406.498	371.616
FOXP3-mRNA	134.051	149.834			81.6209	79.6032			69.772	109.645
SREBF1-mRNA	634.23	606.504			914.673	1028.05			1127.73	846.253
CD36-mRNA	264.751	368.49			98.4634	82.5155			69.0136	94.1917
AXIN1-mRNA	159.186	134.779			150.286	114.551			120.584	111.117
KLRK1-mRNA	145.781	160.587			269.479	188.33			183.531	228.12
GBP1-mRNA	2233.63	2127.06			1831.94	1604.68			1960.44	2409.25
CXCL11-mRNA	12219.6	12733			1017.02	962.034			1290.02	1859.55
CXCL10-mRNA	37298.9	37662			5792.5	5483.89			5820.65	8071.79
RIPK1-mRNA	232.914	265.256			301.868	252.4			327.625	381.182
REN-mRNA	3.35128	0.716908			6.47785	0.970771			0.758391	2.20762
PRF1-mRNA	163.375	141.948			125.67	112.609			105.416	132.457
EIF2AK2-mRNA	1232.43	1181.46			1020.91	955.239			948.747	1061.13
LIF-mRNA	118.97	181.378			33.6848	28.1524			84.9398	96.3993
BRD3-mRNA	431.477	379.244			450.859	445.584			452.759	507.752
IGF2R-mRNA	537.88	460.972			461.223	365.01			395.88	361.313
FPR1-mRNA	239.616	205.036			186.562	219.394			228.276	314.953
DUSP5-mRNA	1377.38	1618.78			927.628	1456.16			1060.23	642.417
APC-mRNA	399.64	377.093			396.445	410.636			311.699	384.125
HDAC3-mRNA	538.718	476.743			498.795	513.538			421.665	343.652
CES3-mRNA	7.54038	6.45217			2.59114	9.70771			5.30874	4.41523
OAS2-mRNA	2731.29	2718.51			1689.42	1594.98			1532.71	1810.98
HDAC11-mRNA	153.321	157.003			101.054	115.522			106.175	117.004
THBS1-mRNA	10208.8	8175.61			2177.85	1759.04			3120.78	4211.4
SLC11A1-mRNA	142.429	144.098			154.173	175.71			164.571	203.101
MAGEA3/A6-mRNA	15.0808	8.60289			982.042	1363.93			1119.39	854.348
ARID1A-mRNA	614.122	623.71			647.785	545.573			652.216	698.343
CD48-mRNA	432.315	403.619			354.986	293.173			219.175	264.914
GZMA-mRNA	314.182	224.392			801.958	599.937			608.23	692.456
ICOSLG-mRNA	132.376	119.724			130.853	86.3986			103.9	135.401
PIK3R5-mRNA	214.482	185.679			129.557	124.259			125.135	160.42
GZMM-mRNA	36.8641	23.6579			25.9114	11.6493			19.7182	41.9447
WNT5A-mRNA	597.365	613.673			671.105	632.943			894.901	913.218
TLR4-mRNA	374.505	316.873			228.02	173.768			161.537	235.479
GZMB-mRNA	81.2685	71.6908			42.7538	82.5155			56.1209	62.5492
PARP9-mRNA	1250.86	1381.48			1983.52	2041.53			1835.31	1863.97
LY96-mRNA	599.041	448.067			595.962	672.744			521.773	559.263
RAD50-mRNA	662.715	678.911			807.14	849.425			853.948	862.443
MX1-mRNA	1098.38	1132			834.347	796.032			750.807	879.368
CENPF-mRNA	251.346	241.598			129.557	111.639			126.651	143.495
SELL-mRNA	184.32	160.587			82.9165	29.1231			62.9465	82.4177
TNFSF10-mRNA	3514.65	3882.77			7413.25	6585.71			5734.19	6416.07
IL12RB2-mRNA	82.9442	76.7091			47.9361	61.1586			40.1947	58.8698
CXCL9-mRNA	5868.93	5338.81			4763.81	3907.35			4509.39	5566.88
TRAT1-mRNA	124.835	113.988			93.2811	45.6262			43.9867	80.946
STC1-mRNA	273.129	187.83			67.3697	180.563			74.3223	21.3403
IL2RB-mRNA	552.123	569.225			471.588	383.455			372.37	479.789
LILRB4-mRNA	267.264	230.127			146.399	169.885			113	169.987
SOX2-mRNA	20.1077	30.827			19.4336	20.3862			16.6846	9.56634
HCK-mRNA	319.209	296.8			325.188	226.19			227.517	384.861
WNT2B-mRNA	57.8096	36.5623			38.8671	36.8893			53.0874	36.0578
IL1B-mRNA	2076.12	2505.59			659.445	2448.28			1154.27	1554.9
TLR1-mRNA	184.32	136.929			126.966	142.703			100.108	178.081
CCL22-mRNA	120.646	79.5767			325.188	448.496			357.202	558.527
ICAM2-mRNA	201.077	171.341			98.4634	98.0479			65.98	94.9276
MAP3K12-mRNA	19.2699	20.7903			29.7981	15.5323			17.443	30.1708
JAG1-mRNA	2167.44	2690.55			2851.55	3634.57			2893.26	2684.46
CCL3/L1-mRNA	705.444	699.702			1086.98	2851.15			1120.9	1579.92
SOCS1-mRNA	449.071	369.924			252.636	363.068			223.725	274.48
BCL2-mRNA	116.457	92.4811			67.3697	45.6262			52.329	70.6438
MAP3K8-mRNA	325.912	359.171			509.159	735.845			395.122	331.143
MMP1-mRNA	6491.43	5718.77			2977.22	8400.08			18247.6	11041.8
CMKLR1-mRNA	400.478	367.057			268.183	300.939			186.564	216.347
TNFRSF17-mRNA	187.672	153.418			69.9608	25.24			60.6713	51.5111
TLR8-mRNA	271.454	246.616			181.38	254.342			146.369	183.232
TPM1-mRNA	942.547	883.947			395.149	324.238			373.887	663.021
CXorf36-mRNA	247.995	207.903			145.104	78.6325			74.3223	114.06
NLRP3-mRNA	42.7288	46.599			37.5715	31.0647			37.1612	55.9263
DEFB134-mRNA	6.70256	6.45217			1.29557	10.6785			3.03356	1.47174
HLA-DQA2-mRNA	54.4583	25.8087			60.8918	87.3694			72.8055	95.6634
CX3CR1-mRNA	99.7005	85.312			146.399	114.551			111.483	187.647
APLNR-mRNA	94.6736	89.6134			45.345	27.1816			28.0605	47.0958
MXI1-mRNA	135.727	114.705			259.114	269.874			145.611	133.929
FZD9-mRNA	12.5673	10.0367			2.59114	7.76617			5.30874	4.41523
COL4A5-mRNA	175.104	168.473			177.493	213.57			229.034	248.725
FCAR-mRNA	16.7564	19.3565			10.3646	24.2693			25.7853	39.7371
BRCA2-mRNA	191.861	139.797			98.4634	159.206			132.718	128.042
SFRP4-mRNA	336.804	428.711			132.148	36.8893			213.866	1011.82
TLR3-mRNA	375.343	349.851			627.056	705.751			506.605	609.302
IL2RG-mRNA	642.608	524.776			589.485	462.087			473.236	638.001
CD84-mRNA	296.588	271.708			193.04	154.353			175.188	249.461
HLA-DPA1-mRNA	6766.23	6737.5			6748.63	6421.65			5553.7	7180.64
RBL2-mRNA	1080.79	1111.21			1308.53	1409.56			869.874	965.465
CCL18-mRNA	123.16	108.97			88.0988	102.902			68.2552	92.7199
IRF3-mRNA	441.531	402.185			443.085	418.402			381.471	397.371
TNFRSF8-mRNA	30.1615	24.3749			24.6158	32.0354			22.7517	12.5098
KIR3DL2-mRNA	6.70256	4.30145			1.29557	0.970771			3.03356	3.67936
TNFSF13-mRNA	134.889	103.952			93.2811	17.4739			99.3492	141.288
CLECL1-mRNA	92.1602	73.1246			114.01	101.931			78.1143	106.702
TNFRSF10B-mRNA	504.367	502.552			336.848	397.045			381.471	324.52
MAGEC2-mRNA	4.1891	3.58454			883.579	1501.78			987.425	821.97
CDKN2A-mRNA	174.267	191.414			370.533	274.728			269.229	215.611
ADM-mRNA	1608.61	1045.97			406.809	787.295			879.734	680.682
PNOC-mRNA	13.4051	12.9043			3.88671	0.970771			5.30874	3.67936
CD247-mRNA	91.3224	71.6908			94.5766	68.9248			75.8391	109.645
PTPRC-mRNA	533.691	473.159			391.262	392.192			342.034	470.223
OAS3-mRNA	1362.29	1302.62			750.135	730.991			820.579	812.403
LAG3-mRNA	442.369	430.145			231.907	194.154			147.886	193.534
FOSL1-mRNA	2110.47	2227.43			646.49	1324.13			1155.79	673.323
EOMES-mRNA	169.24	172.058			173.606	57.2755			72.0471	142.759
IL10RA-mRNA	647.635	616.54			468.996	321.325			315.491	442.259
WDR76-mRNA	121.484	113.271			59.5962	51.4509			46.2619	35.3219
GPC4-mRNA	25.9724	32.2608			23.3203	23.2985			32.6108	58.8698
SLAMF7-mRNA	278.994	241.598			253.932	213.57			226.759	234.743
RSAD2-mRNA	1083.3	1115.51			450.859	466.941			513.431	612.982
TLR5-mRNA	77.9172	71.6908			54.414	37.8601			29.5772	33.1143
VEGFA-mRNA	717.174	554.17			953.54	1063.97			767.492	741.759
COL5A1-mRNA	2546.13	2245.35			2513.41	1198.9			3033.56	5117.99
CD3D-mRNA	560.501	554.886			763.091	556.252			464.135	704.23
FBP1-mRNA	81.2685	91.7642			154.173	205.803			143.336	206.044
ERO1A-mRNA	2478.27	1291.15			2671.47	3207.43			1698.8	1770.51
CCL21-mRNA	42.7288	11.4705			180.084	98.0479			91.7653	219.29
E2F3-mRNA	331.777	291.781			384.784	382.484			317.007	273.009
LDHA-mRNA	21849.5	18590.8			18965.9	26943.8			18455.4	17677.1
MS4A1-mRNA	165.05	140.514			93.2811	15.5323			181.255	116.268
CD69-mRNA	229.563	305.403			352.395	301.91			217.658	222.233
SERPINB5-mRNA	4382.64	5123.02			5138.23	6860.44			5947.3	4471.9
FAP-mRNA	403.829	411.505			1064.96	796.032			946.472	1367.99
ITGA2-mRNA	519.448	558.471			1124.56	1502.75			1420.47	1353.27
SIGLEC5-mRNA	30.1615	22.2241			15.5468	18.4447			19.7182	16.9251
SIRPB2-mRNA	53.6205	45.8821			41.4583	47.5678			33.3692	47.8317
EPM2AIP1-mRNA	363.614	344.116			291.503	351.419			313.974	339.973
FGF18-mRNA	9.21602	9.3198			3.88671	10.6785			6.06713	8.0946
HRAS-mRNA	542.907	537.681			551.913	353.361			508.122	440.788
CCND1-mRNA	558.826	541.265			611.509	597.024			731.847	640.945
LAMB3-mRNA	1554.16	1420.91			6632.02	8278.74			10723.6	9992.41
ID4-mRNA	160.861	212.205			180.084	90.2817			104.658	131.721
CCL4-mRNA	1327.11	1431.66			1510.64	3494.78			1164.89	2111.22
GZMH-mRNA	191.023	168.473			169.72	137.85			106.175	165.571
API5-mRNA	1164.57	1192.93			1378.49	1455.19			1274.86	1329.72
PTGER4-mRNA	255.535	262.388			265.592	273.757			259.37	284.783
ITGB8-mRNA	991.979	1849.62			620.578	777.588			645.391	687.305
TNKS-mRNA	216.995	211.488			287.617	361.127			292.739	300.972
B2M-mRNA	51972.5	49427.2			59005.5	56520.2			44451.6	42983
TP53-mRNA	534.529	582.129			677.583	513.538			558.176	681.418
MAGEB2-mRNA	49.4314	45.1652			107.532	299.968			300.323	196.478
LYZ-mRNA	4125.42	3375.2			12418	11550.2			6635.16	9227.11
NCAM1-mRNA	25.1346	49.4666			16.8424	21.357			38.6779	38.2654
TCL1A-mRNA	16.7564	10.7536			7.77342	56.3047			5.30874	5.15111
HDC-mRNA	63.6743	116.856			71.2564	78.6325			59.1545	72.1155
CD27-mRNA	330.101	284.612			237.089	150.47			151.678	242.838
SBNO2-mRNA	789.226	763.506			633.534	774.675			628.706	604.887
PECAM1-mRNA	1477.08	1296.89			689.243	625.177			549.075	661.549
SERPINH1-mRNA	2863.67	2189.44			1874.69	1788.16			1748.85	2163.47
SPP1-mRNA	2963.37	5147.4			7558.36	17003.1			6292.37	7273.36
EGFR-mRNA	1441.89	1521.28			833.052	905.729			973.016	952.955
CASP8-mRNA	131.538	106.819			189.153	170.856			214.625	212.667
CCNA1-mRNA	95.5114	126.176			3.88671	30.0939			7.58391	11.0381
TNFAIP3-mRNA	669.418	777.845			664.628	1076.59			934.338	807.988
CDC25C-mRNA	17.5942	20.7903			11.6601	27.1816			22.7517	19.1327
CXCR6-mRNA	226.211	209.337			154.173	100.96			104.658	150.118
DLL1-mRNA	259.724	189.98			621.874	465.97			599.887	618.133
OAS1-mRNA	1406.7	1446			1103.83	1054.26			1087.53	1181.08
HLA-DQB1-mRNA	604.906	633.029			526.002	437.818			587.753	718.947
ROBO4-mRNA	121.484	111.121			64.7785	37.8601			38.6779	52.2469
NFKB1-mRNA	1167.08	1192.93			1445.86	1527.02			1362.07	1483.52
IFI27-mRNA	15633.7	14032			12353.3	12474.4			11192.3	10204.3
HLA-DMB-mRNA	788.388	741.999			954.835	761.085			709.096	859.499
CDKN1C-mRNA	131.538	162.738			148.991	91.2525			108.45	224.441
CEP55-mRNA	256.373	270.274			134.739	140.762			134.235	137.608
ARG1-mRNA	8.3782	15.772			5.18228	0.970771			6.06713	2.20762
PLOD2-mRNA	743.984	574.96			97.1678	83.4863			122.859	217.818
LAIR1-mRNA	283.183	328.344			208.587	166.973			156.987	238.423
SHC2-mRNA	29.3237	28.6763			49.2317	35.9185			32.6108	46.36
STAT3-mRNA	2650.86	2643.24			2411.06	2734.66			2007.46	1888.25
CD45RO-mRNA	1153.68	1014.42			851.19	852.337			652.216	1041.26
CD2-mRNA	211.968	179.944			202.109	176.68			166.088	254.612
IL7R-mRNA	821.063	658.838			414.583	539.749			508.122	663.021
FLNB-mRNA	1752.72	1662.51			2000.36	2874.45			2253.94	1512.22
PSMB5-mRNA	981.087	1175.73			865.441	820.302			750.049	677.003
SLC1A5-mRNA	1010.41	1030.91			899.126	935.823			1027.62	1000.79
RICTOR-mRNA	571.393	540.548			697.017	677.598			585.478	642.417
ZAP70-mRNA	117.295	101.084			104.941	66.9832			106.175	158.948
TNFAIP6-mRNA	232.914	243.032			434.016	407.724			612.022	773.402
BTLA-mRNA	36.0262	26.5256			20.7291	12.62			10.6175	16.9251
RELA-mRNA	848.711	805.804			751.431	882.431			761.425	717.476
MMP7-mRNA	29.3237	126.893			513.046	526.158			463.377	696.135
TCF3-mRNA	601.555	557.037			715.155	558.193			700.753	724.099
IRF8-mRNA	522.8	474.593			419.765	330.062			294.256	368.672
NOS2-mRNA	10.0538	5.01835			2.59114	8.73694			3.03356	0.735872
A2M-mRNA	2229.44	2310.59			2081.98	1690.11			1448.53	2399.68
CCL20-mRNA	1480.43	1647.45			167.129	1138.71			1618.41	529.828
MKI67-mRNA	641.77	638.048			199.518	221.336			241.927	258.291
IFNGR1-mRNA	2026.69	2432.47			3088.64	3621.95			2690.77	2994.27
INHBA-mRNA	494.314	560.622			444.381	518.392			388.296	530.564
WNT5B-mRNA	44.4044	33.6947			20.7291	33.0062			17.443	27.9632
CXCL5-mRNA	86.2954	30.827			606.327	1281.42			238.893	289.934
SOX10-mRNA	5.86474	6.45217			3.88671	8.73694			1.51678	6.62285
EGR1-mRNA	3095.74	6700.22			4897.26	5555.72			2868.99	1874.27
STAT4-mRNA	123.997	133.345			181.38	174.739			187.323	200.893
IFIT3-mRNA	2105.44	2257.54			1476.95	1525.08			1439.43	1588.01
GMIP-mRNA	38.5397	26.5256			27.207	20.3862			18.2014	33.1143
ARNT2-mRNA	40.2153	40.1468			25.9114	12.62			21.2349	36.0578
UBE2C-mRNA	540.394	592.883			213.769	194.154			198.698	189.855
CHUK-mRNA	528.664	557.037			338.144	327.15			278.33	289.198
GHR-mRNA	92.1602	107.536			132.148	106.785			83.423	109.645
TPI1-mRNA	4704.36	4616.17			4535.79	4289.84			4339.51	5047.35
HAVCR2-mRNA	294.075	291.781			226.725	215.511			196.423	239.894
GOT2-mRNA	460.801	524.776			629.647	809.623			786.451	618.133
PIK3CA-mRNA	349.371	395.733			522.115	535.866			478.545	554.848
TNFSF9-mRNA	25.9724	21.5072			10.3646	12.62			17.443	8.83047
IDO1-mRNA	2764.81	3818.97			475.474	352.39			465.652	752.798
APOE-mRNA	1611.97	1896.22			689.243	310.647			193.39	395.164
LILRB2-mRNA	297.426	248.767			161.946	186.388			122.101	169.251
PARP4-mRNA	465.828	422.975			516.933	400.928			408.014	492.299
PFKM-mRNA	51.107	40.1468			181.38	208.716			186.564	144.231
THY1-mRNA	1523.99	1172.86			1055.89	538.778			894.143	1562.99
SAMD9-mRNA	2316.57	2518.5			4083.64	4280.13			3624.35	3598.42
TGFB1-mRNA	3138.47	2345			2123.44	1966.78			2219.05	2029.54
CD8A-mRNA	327.588	273.859			367.942	199.008			175.188	303.179
SELE-mRNA	64.5121	74.5584			75.1431	59.217			47.7786	75.059
CDKN2B-mRNA	641.77	992.2			2488.79	2430.81			2297.17	1994.21
CD5-mRNA	129.862	104.668			97.1678	56.3047			66.7384	90.5123
HLA-A-mRNA	29027.1	28307.8			39836.2	33765.4			42199.2	44294.4
FZD8-mRNA	25.9724	29.3932			16.8424	17.4739			26.5437	25.0197
BCL2L1-mRNA	989.465	1054.57			774.751	802.828			666.626	586.49
TNFRSF9-mRNA	185.158	213.638			186.562	136.879			147.128	236.951
XCL1/2-mRNA	61.1608	67.3893			126.966	110.668			106.175	96.3993
MAGEA4-mRNA	0.83782	3.58454			24.6158	28.1524			4.55035	5.15111
PMS2-mRNA	342.668	336.23			168.424	171.826			210.074	206.78
KLRD1-mRNA	123.997	113.988			169.72	99.0187			100.866	145.703
NFATC2-mRNA	209.455	192.848			202.109	121.346			166.846	224.441
VEGFB-mRNA	377.019	372.075			299.277	279.582			221.45	253.14
CDC20-mRNA	253.022	226.543			71.2564	62.1294			87.215	72.1155
OTOA-mRNA	0.83782	1.43382			2.59114	0.970771			1.51678	3.67936
TPSAB1/B2-mRNA	582.285	1153.5			1172.49	979.508			1122.42	1607.88
P4HA1-mRNA	501.016	477.46			627.056	728.078			617.33	813.139
P2RY13-mRNA	137.402	93.9149			81.6209	56.3047			104.658	172.194
EXO1-mRNA	98.8627	88.1796			45.345	30.0939			45.5035	33.1143
CD70-mRNA	164.213	123.308			25.9114	26.2108			38.6779	55.1904
DDB2-mRNA	659.364	640.198			899.126	670.803			732.606	767.515
NDUFA4L2-mRNA	127.349	144.098			1276.14	961.063			994.251	1035.37
IFITM1-mRNA	10351.3	8995.76			2912.44	2252.19			2186.44	2557.89
IFNAR1-mRNA	631.716	582.846			660.741	727.108			574.86	676.267
TREM1-mRNA	670.256	453.086			320.006	556.252			339.001	292.877
CXCL13-mRNA	650.148	573.526			871.919	119.405			627.948	621.812
TWIST2-mRNA	3.35128	5.73526			2.59114	5.82463			1.51678	3.67936
HLA-DRB1-mRNA	6791.37	6465.79			4876.53	3945.21			4128.68	4856.76
FGFR1-mRNA	177.618	222.958			155.468	100.96			175.188	225.177
TBXAS1-mRNA	206.941	216.506			244.863	210.657			186.564	263.442
NCR1-mRNA	38.5397	43.0145			62.1874	67.954			44.7451	58.8698
SOX11-mRNA	22.6211	30.827			24.6158	14.5616			35.6444	33.8501
TLR2-mRNA	516.097	556.32			507.864	587.317			430.008	711.589
TWF1-mRNA	2267.98	2286.22			2333.32	2998.71			1915.7	1504.86
CCL5-mRNA	1844.04	1509.81			2499.16	1655.16			2037.04	3228.27
ITGAL-mRNA	408.018	361.321			243.567	172.797			178.98	304.651
MYCT1-mRNA	56.1339	48.0328			58.3007	43.6847			24.2685	47.0958
CD96-mRNA	132.376	114.705			215.065	316.471			183.531	264.178
PROM1-mRNA	12.5673	14.3382			3.88671	17.4739			5.30874	2.94349
OASL-mRNA	658.526	520.475			209.882	238.81			229.792	270.065
IFNG-mRNA	81.2685	60.9371			94.5766	85.4279			63.7048	55.1904
BATF3-mRNA	120.646	126.893			60.8918	40.7724			47.0202	61.0774
EZH2-mRNA	283.183	251.635			196.927	256.284			214.625	212.667
IRF5-mRNA	84.6198	73.1246			130.853	122.317			100.108	97.1352
PCK2-mRNA	113.106	84.5951			133.444	108.726			137.269	115.532
EPCAM-mRNA	28.4859	23.6579			24.6158	45.6262			34.1276	28.699
CD19-mRNA	84.6198	65.9555			32.3893	17.4739			61.4297	30.9066
GBP4-mRNA	1203.11	1371.44			1166.01	913.496			920.687	1295.14
MSH6-mRNA	145.781	161.304			136.035	149.499			140.302	150.854
TNFRSF11B-mRNA	166.726	93.9149			23.3203	57.2755			37.1612	30.1708
NOTCH1-mRNA	482.584	455.953			203.405	230.073			247.235	224.441
CASP9-mRNA	87.1333	73.8415			71.2564	73.7786			100.866	86.0971
RAD51C-mRNA	59.4852	58.7864			37.5715	42.7139			32.6108	41.9447
HLA-DMA-mRNA	1082.46	1154.94			1175.08	1059.11			1007.14	1169.3
SFRP1-mRNA	19.2699	12.9043			14.2513	0.970771			21.9933	63.285
MAGEA1-mRNA	4.1891	6.45217			19.4336	17.4739			9.85908	7.35872
ENTPD1-mRNA	646.797	690.382			593.371	537.807			511.914	762.364
ROCK1-mRNA	303.291	347.7			282.434	260.167			233.584	294.349
FCGR2A-mRNA	2187.55	1894.07			1745.13	2489.06			1628.27	1722.68
NGFR-mRNA	10.8917	5.01835			58.3007	40.7724			59.1545	39.0012
ALDOC-mRNA	161.699	106.819			216.36	252.4			175.947	156.741
CCNE1-mRNA	198.563	162.738			68.6652	81.5448			63.7048	51.5111
ITGAX-mRNA	307.48	351.285			375.715	437.818			452.001	518.79
BLM-mRNA	92.998	68.8231			42.7538	62.1294			55.3625	47.0958
MLANA-mRNA	30.1615	18.6396			7.77342	3.88308			11.3759	6.62285
FCGR1A-mRNA	286.534	314.005			189.153	152.411			94.0405	149.382
CD47-mRNA	2793.29	2894.16			4894.67	5725.61			4469.2	3896.44
CSF2-mRNA	26.8102	24.3749			31.0937	101.931			70.5304	83.8895
CDH5-mRNA	304.129	214.355			95.8722	96.1063			78.8727	98.6069
SLC7A5-mRNA	1012.92	875.344			1124.56	1232.88			1334.01	1083.2
GIMAP4-mRNA	909.034	814.407			678.879	535.866			432.283	584.283
HIF1A-mRNA	3992.21	4483.54			7356.25	11216.3			8053.35	6538.96
CDK2-mRNA	677.796	550.585			395.149	413.549			440.625	314.953
PDCD1-mRNA	68.7012	79.5767			44.0494	40.7724			34.1276	39.7371
ATF3-mRNA	686.174	1666.81			1337.03	1410.53			568.035	247.253
TIE1-mRNA	100.538	91.0473			57.0051	40.7724			50.8122	69.172
CD44-mRNA	3464.38	3256.91			3834.89	3850.08			4831.71	4747.85
ALDOA-mRNA	10336.2	7626.46			5932.42	6082.85			6351.52	6399.88
FAS-mRNA	88.8089	78.1429			101.054	67.954			73.5639	104.494
MRE11-mRNA	388.748	372.792			391.262	426.169			439.867	436.372
IL10-mRNA	47.7557	49.4666			88.0988	76.6909			59.9129	67.7003
BMP2-mRNA	542.907	683.213			502.681	744.581			536.182	440.052
BAX-mRNA	1151.16	1091.13			698.312	645.563			611.263	551.168
EIF5AL1-mRNA	18.432	8.60289			1.29557	3.88308			1.51678	2.20762
KIT-mRNA	49.4314	56.6357			93.2811	51.4509			58.3961	95.6634
CDK6-mRNA	679.472	819.425			1128.44	1156.19			1178.54	1056.71
SPIB-mRNA	42.7288	34.4116			23.3203	4.85386			28.8189	34.586
PFKFB3-mRNA	263.913	281.028			194.336	135.908			269.229	196.478
CXCL12-mRNA	210.293	144.815			66.0741	1.94154			83.423	217.082
CSF3-mRNA	31.8371	37.2792			2.59114	1.94154			1.51678	2.94349
KIR2DL3-mRNA	24.2968	24.3749			19.4336	14.5616			12.1343	10.3022
CD40-mRNA	346.857	311.138			526.002	651.387			602.162	693.928
IRF1-mRNA	1823.1	2075.45			2750.5	2894.84			3191.31	2995.74
MGMT-mRNA	154.997	111.121			317.415	291.231			263.162	301.708
GLUD1-mRNA	1341.35	1278.25			893.944	995.04			684.069	723.363
IFI35-mRNA	839.495	819.425			667.219	464.999			576.377	695.4
PF4-mRNA	5.86474	12.9043			5.18228	3.88308			0.758391	1.47174
GPSM3-mRNA	537.88	456.67			382.193	281.524			323.075	416.504
SLC2A1-mRNA	113.943	91.7642			419.765	265.021			310.94	295.085
IL2-mRNA	14.2429	10.7536			7.77342	15.5323			6.06713	5.15111
SNAI1-mRNA	141.592	104.668			120.488	0.970771			87.9734	66.2285
CTNNB1-mRNA	4306.39	4902.93			2287.98	2266.75			2373.76	2716.84
NOTCH2-mRNA	907.359	893.267			893.944	967.859			912.344	891.877
NFKB2-mRNA	786.713	759.205			599.849	640.709			729.572	732.193
IL33-mRNA	5819.5	5413.37			47.9361	85.4279			96.3157	109.645
TREM2-mRNA	284.859	377.093			345.917	365.981			298.806	378.238
LAMC2-mRNA	2459.84	2072.58			11319.4	17435			16433.6	16008.2
AQP9-mRNA	125.673	132.628			62.1874	134.937			149.403	573.245
PRKCA-mRNA	117.295	144.098			191.744	84.4571			206.282	202.365
TSLP-mRNA	9.21602	9.3198			6.47785	0.970771			4.55035	2.20762
HLA-DOB-mRNA	157.51	147.683			129.557	108.726			119.826	135.401
ANGPTL4-mRNA	128.186	58.0695			130.853	239.78			185.806	169.987
TNFRSF25-mRNA	548.772	463.122			352.395	352.39			391.33	368.672
MS4A4A-mRNA	831.117	725.51			524.706	550.427			301.84	392.956
CLEC5A-mRNA	98.0249	88.8965			151.582	273.757			185.047	281.103
ITGAM-mRNA	61.9987	59.5033			27.207	57.2755			42.4699	58.1339
MMP9-mRNA	374.505	314.005			1649.26	1607.6			1488.72	2601.31
CD7-mRNA	86.2954	80.2936			101.054	68.9248			69.0136	80.946
VHL-mRNA	122.322	131.194			90.6899	90.2817			89.4901	92.7199
OLFML2B-mRNA	793.415	738.415			423.652	262.108			263.162	508.488
IL6-mRNA	1045.6	1186.48			163.242	513.538			846.364	664.493
TNFRSF1A-mRNA	1931.17	2028.13			1445.86	1426.06			1330.22	1423.18
DKK1-mRNA	84.6198	93.9149			5.18228	5.82463			2.27517	2.94349
FANCA-mRNA	113.106	85.312			41.4583	110.668			82.6646	63.285
TNF-mRNA	89.6467	84.5951			263.001	325.208			317.007	376.031
LTB-mRNA	118.97	83.8782			71.2564	22.3277			74.3223	99.3428
PPARGC1B-mRNA	72.0525	65.9555			41.4583	43.6847			56.8793	59.6057
RPS6KB1-mRNA	320.047	296.8			246.158	205.803			199.457	191.327
CD38-mRNA	165.888	165.606			71.2564	19.4154			59.1545	67.7003
DTX3L-mRNA	1726.75	1882.6			1859.14	1891.06			1723.06	1976.55
TMEM173-mRNA	771.632	661.706			734.588	618.381			634.773	821.234
NEIL1-mRNA	30.9993	34.4116			27.207	22.3277			26.5437	27.2273
HELLS-mRNA	236.265	194.999			99.7589	100.96			127.41	135.401
TGFBR1-mRNA	2259.6	2015.94			2098.82	2523.03			1612.34	1495.29
MB21D1-mRNA	694.553	814.407			404.218	418.402			402.706	392.22
CCR2-mRNA	121.484	146.966			54.414	23.2985			32.6108	76.5307
MSH2-mRNA	290.723	316.156			285.025	349.478			282.88	303.915
RAD51-mRNA	145.781	126.176			57.0051	109.697			64.4632	63.285
TNFRSF18-mRNA	39.3775	34.4116			23.3203	21.357			25.0269	29.4349
FCGR3A/B-mRNA	1234.11	1183.61			783.82	699.926			536.182	732.193
STAT1-mRNA	6493.94	6006.25			4008.49	4550.98			3272.46	3376.18
CTSS-mRNA	3050.5	3033.24			3047.18	2832.71			2320.68	3229.74
PDK1-mRNA	768.281	622.993			1171.2	1238.7			1058.71	1078.79
ITGAV-mRNA	1795.45	1689.03			4894.67	5156.74			4740.7	5363.77
ANGPT1-mRNA	130.7	108.97			50.5272	22.3277			23.5101	36.7936
BCL6B-mRNA	40.2153	44.4483			19.4336	12.62			18.2014	32.3784
CDH2-mRNA	26.8102	26.5256			16.8424	11.6493			28.8189	51.5111
CSF3R-mRNA	149.132	129.76			53.1184	40.7724			100.866	136.136
RELB-mRNA	350.209	331.211			411.991	353.361			307.148	378.238
CXCL16-mRNA	260.562	287.48			475.474	448.496			426.216	511.431
IL6R-mRNA	182.645	149.117			203.405	179.593			222.967	237.687
PDGFA-mRNA	418.91	332.645			121.784	179.593			145.611	122.155
PIK3R1-mRNA	195.212	274.576			195.631	210.657			169.88	232.536
HK1-mRNA	1079.11	1022.31			721.633	861.074			731.847	580.603
AXL-mRNA	417.234	402.185			256.523	178.622			188.839	329.671
HK2-mRNA	437.342	248.767			392.558	474.707			422.424	403.994
PDGFRB-mRNA	1126.87	1067.48			838.234	336.858			690.136	1033.16
FADD-mRNA	182.645	200.734			171.015	167.943			165.329	169.987
CD74-mRNA	34177.2	33467.4			32800	22095.7			31608.2	41002.1
RIPK2-mRNA	305.804	334.079			310.937	427.139			391.33	328.199
CD45RB-mRNA	215.32	168.473			163.242	140.762			150.92	196.478
BAD-mRNA	226.211	190.697			176.198	167.943			151.678	125.098
PKM-mRNA	10058	11020.3			10586.1	11796.8			11977.3	12321.4
KLRB1-mRNA	27.6481	23.6579			102.35	54.3632			58.3961	65.4927
ADORA2A-mRNA	72.0525	65.9555			34.9804	34.9478			40.9531	58.1339
IFIT1-mRNA	718.849	745.584			275.956	200.95			256.336	302.444
UBE2T-mRNA	82.1063	65.2386			42.7538	49.5093			31.8524	26.4914
RPL23-mRNA	29510.5	28378.8			25404.8	26554.5			17526.4	16189.9
ARG2-mRNA	271.454	172.775			57.0051	0.970771			91.7653	55.9263
TGFBR2-mRNA	1049.79	1114.79			422.356	297.056			332.934	421.655
CRABP2-mRNA	1057.33	1151.35			822.687	560.135			522.531	517.318
BLK-mRNA	20.1077	10.0367			14.2513	0.970771			10.6175	18.3968
CCL14-mRNA	269.778	189.98			28.5025	10.6785			25.7853	32.3784
CCNB1-mRNA	700.417	831.613			310.937	391.221			336.726	326.727
STAT2-mRNA	2629.92	2709.91			3166.37	2654.09			3311.89	3705.12
IKBKB-mRNA	176.78	184.245			235.794	202.891			202.49	260.499
ZEB2-mRNA	780.01	801.503			720.337	516.45			554.384	815.347
LRRC32-mRNA	216.995	176.359			133.444	125.229			153.195	241.366
IL22RA1-mRNA	216.157	167.039			173.606	186.388			141.819	105.23
ELOB-mRNA	92.1602	107.536			107.532	137.85			89.4901	64.7568
ITGA1-mRNA	337.641	273.142			386.08	306.764			322.316	373.087
IL24-mRNA	1143.62	1275.38			218.951	864.957			610.505	100.079
PVRIG-mRNA	113.943	105.385			77.7342	35.9185			59.1545	74.3231
RB1-mRNA	1312.86	1337.03			1373.3	1685.26			1321.12	1185.49
SRP54-mRNA	314.182	349.851			435.312	567.901			489.162	446.675
ICAM3-mRNA	373.668	314.722			240.976	202.891			254.819	270.801
CCR5-mRNA	326.75	282.462			326.484	199.979			209.316	351.011
CTLA4-mRNA	123.997	120.44			132.148	120.376			130.443	188.383
GLS-mRNA	237.103	238.013			121.784	117.463			152.437	130.985
ITGAE-mRNA	242.968	217.223			257.819	219.394			225.242	234.743
MET-mRNA	845.36	879.646			1195.81	1645.46			1180.81	1053.77
WNT3A-mRNA	19.2699	11.4705			32.3893	29.1231			20.4766	35.3219
TYMP-mRNA	6173.89	6014.14			4811.75	4433.51			4488.16	3984.75
IFI16-mRNA	4230.15	4257			3360.71	3390.9			3172.35	3195.89
PVR-mRNA	67.0256	55.2019			104.941	119.405			138.027	106.702
P4HA2-mRNA	281.507	299.667			421.06	479.561			552.867	618.133
BRIP1-mRNA	100.538	73.8415			115.306	125.229			151.678	133.929
ESR1-mRNA	0.83782	6.45217			12.9557	0.970771			16.6846	15.4533
DAB2-mRNA	470.855	412.939			388.671	334.916			263.162	388.541
DUSP1-mRNA	7082.93	12211.8			12489.3	12743.3			6218.05	4218.02
CD8B-mRNA	107.241	100.367			152.877	82.5155			83.423	125.834
ACVR1C-mRNA	72.8903	77.426			73.8475	73.7786			72.8055	50.0393
IL15-mRNA	173.429	193.565			467.701	601.878			357.202	428.278
KIR3DL1-mRNA	15.0808	12.9043			3.88671	9.70771			6.82552	9.56634
CDH1-mRNA	1993.17	2211.66			2574.3	2836.59			3110.16	2493.14
HES1-mRNA	556.312	762.79			880.988	856.22			853.948	585.755
IHH-mRNA	5.02692	7.88598			6.47785	19.4154			4.55035	3.67936
CCL19-mRNA	63.6743	67.3893			50.5272	13.5908			78.1143	197.95
C2-mRNA	165.05	162.738			208.587	128.142			138.027	185.44
TLR7-mRNA	95.5114	93.9149			85.5076	60.1878			55.3625	70.6438
IL2RA-mRNA	222.86	184.245			121.784	180.563			121.343	176.609
PRKAA2-mRNA	9.21602	7.16908			1.29557	4.85386			3.03356	3.67936
COL11A2-mRNA	15.9186	10.7536			14.2513	0.970771			13.651	4.41523
TNFRSF10D-mRNA	47.7557	55.9188			28.5025	33.0062			38.6779	31.6425
SIGLEC8-mRNA	5.86474	9.3198			18.138	3.88308			7.58391	3.67936
PC-mRNA	200.239	192.131			134.739	226.19			279.846	145.703
IL17A-mRNA	9.21602	10.0367			3.88671	4.85386			1.51678	3.67936
GLI1-mRNA	14.2429	12.9043			7.77342	16.5031			19.7182	11.774
GNG4-mRNA	5.02692	5.73526			16.8424	11.6493			1.51678	3.67936
LDHB-mRNA	3326.14	3749.43			1654.44	1914.36			1748.09	1430.54
DTX4-mRNA	70.3769	97.4994			98.4634	101.931			88.7317	124.362
CD3G-mRNA	106.403	96.0656			146.399	79.6032			81.1478	140.552
S100A8-mRNA	54294.9	61165.1			90702.9	128030			76156.9	51452.9
ZC3H12A-mRNA	266.427	350.568			145.104	242.693			132.718	108.909
IER3-mRNA	1152.84	1254.59			978.156	1252.29			1549.39	784.44
CD4-mRNA	154.159	118.29			99.7589	103.873			85.6982	103.758
S100A12-mRNA	1254.22	1171.43			3240.22	4142.28			1456.11	911.746
CD6-mRNA	119.808	104.668			75.1431	38.8308			69.0136	107.437
CD163-mRNA	1052.3	883.947			467.701	490.239			463.377	719.683
DUSP2-mRNA	43.5666	71.6908			80.3254	44.6555			43.9867	44.8882
HERC6-mRNA	251.346	248.767			169.72	122.317			153.953	208.252
MRC1-mRNA	314.182	252.351			367.942	562.076			392.088	442.259
DLL4-mRNA	81.2685	58.7864			62.1874	32.0354			44.7451	50.0393
SAMSN1-mRNA	449.071	440.181			548.026	546.544			516.464	713.796
CD28-mRNA	120.646	93.9149			95.8722	89.3109			70.5304	119.211
TAP2-mRNA	1459.48	1451.02			1381.08	1129.98			1478.1	1504.86
ICOS-mRNA	96.3493	89.6134			94.5766	102.902			86.4566	115.532
TNFSF12-mRNA	366.965	295.366			246.158	212.599			192.631	303.915
IFITM2-mRNA	3202.15	2870.5			1361.64	1164.93			1258.17	1323.83
DNMT1-mRNA	510.232	510.438			327.779	387.338			455.793	459.92
TNFSF8-mRNA	42.7288	44.4483			28.5025	14.5616			16.6846	27.9632
TGFB2-mRNA	104.727	110.404			117.897	104.843			125.893	128.042
TMEM140-mRNA	251.346	257.37			279.843	197.067			213.866	301.708
COL11A1-mRNA	994.492	914.057			452.154	135.908			450.484	983.126
GIMAP6-mRNA	154.159	130.477			86.8032	91.2525			64.4632	84.6253
IRF4-mRNA	284.021	233.712			139.922	87.3694			251.786	181.761
BNIP3-mRNA	180.969	133.345			347.213	235.897			252.544	270.801
FPR3-mRNA	618.311	514.023			493.612	404.812			386.779	550.433
HLA-C-mRNA	5787.66	5644.21			2671.47	1825.05			2491.31	3334.97
VEGFC-mRNA	966.006	1003.67			470.292	681.481			511.156	560.735
SIGLEC1-mRNA	246.319	222.958			116.601	134.937			109.208	142.759
BID-mRNA	148.294	134.779			132.148	179.593			141.819	147.174
MAPK10-mRNA	10.0538	9.3198			15.5468	12.62			9.10069	3.67936
FCN1-mRNA	68.7012	60.9371			75.1431	50.4801			50.0538	117.74
H2AFX-mRNA	215.32	183.528			104.941	48.5386			94.0405	90.5123
CBLC-mRNA	97.1871	101.801			141.217	88.3402			172.155	79.4742
CASP3-mRNA	465.828	438.03			474.179	495.093			445.176	448.882
PIAS4-mRNA	365.289	338.38			325.188	333.945			335.967	349.539
HLA-DRA-mRNA	9471.55	10074.7			17114.5	17094.3			15010.8	18699.3
ULBP2-mRNA	264.751	250.918			494.908	679.54			507.364	341.445
CASP1-mRNA	1690.72	1903.39			1068.85	1310.54			1092.84	1003.73
MS4A2-mRNA	10.8917	17.9227			25.9114	11.6493			13.651	30.1708
HSD11B1-mRNA	21.7833	22.941			44.0494	56.3047			28.8189	57.3981
GAS1-mRNA	206.941	177.793			228.02	119.405			159.262	236.951
FUT4-mRNA	60.323	48.7497			51.8228	41.7432			42.4699	61.0774
CSF1-mRNA	222.022	180.661			194.336	123.288			137.269	172.194
FAM30A-mRNA	85.4576	101.801			49.2317	0.970771			45.5035	47.0958
ITPK1-mRNA	547.096	572.809			318.71	388.308			401.189	420.183
BCAT1-mRNA	139.916	139.08			95.8722	81.5448			71.2888	127.306
CD80-mRNA	206.941	192.848			233.203	267.933			206.282	275.216
C1QB-mRNA	4311.42	4291.41			3903.55	2649.23			2329.78	3154.69
RELN-mRNA	6.70256	3.58454			12.9557	14.5616			6.06713	20.6044
ICAM5-mRNA	16.7564	12.1874			11.6601	0.970771			19.7182	5.88698
MAML2-mRNA	109.754	145.532			132.148	94.1648			117.551	140.552
OLR1-mRNA	42.7288	45.8821			250.045	444.613			310.94	290.67
NFKBIE-mRNA	151.645	165.606			141.217	162.119			143.336	178.081
WNT11-mRNA	7.54038	10.0367			12.9557	10.6785			14.4094	15.4533
LILRA3-mRNA	108.079	60.9371			29.7981	62.1294			33.3692	76.5307
TNFSF13B-mRNA	118.97	82.4444			66.0741	75.7201			79.6311	76.5307
TDO2-mRNA	207.779	230.844			1223.02	1749.33			1204.32	880.839
MAP3K5-mRNA	451.585	503.269			471.588	488.298			395.88	378.238
HLA-F-mRNA	814.361	769.959			917.264	584.404			922.962	1072.9
CD3E-mRNA	507.719	436.597			440.494	248.517			233.584	378.974
RRM2-mRNA	1341.35	1339.9			589.485	678.569			684.069	551.904
C7-mRNA	10.0538	5.73526			9.06899	9.70771			8.3423	2.94349
TNFRSF14-mRNA	479.233	481.045			383.489	281.524			350.377	443.731
FCGRT-mRNA	783.361	792.183			553.209	477.619			340.518	612.246
WNT2-mRNA	85.4576	39.4299			55.7095	24.2693			36.4028	67.7003
MICB-mRNA	263.075	221.524			84.2121	86.3986			85.6982	80.946
HMGA1-mRNA	971.871	1032.35			630.943	477.619			727.297	511.431
IL21R-mRNA	51.9448	58.0695			62.1874	41.7432			37.1612	51.5111
CD300A-mRNA	198.563	197.866			182.675	149.499			154.712	225.177
TWIST1-mRNA	19.2699	39.4299			77.7342	29.1231			59.1545	60.3415
IL1RN-mRNA	764.929	650.235			509.159	744.581			587.753	501.129
CXCL1-mRNA	1259.24	1112.64			937.993	2362.86			1380.27	679.21
SFXN1-mRNA	622.5	554.17			555.8	478.59			546.8	622.548
GNLY-mRNA	1138.6	882.513			1451.04	1144.54			1519.82	1306.91
NID2-mRNA	386.235	306.12			261.705	136.879			232.826	376.767
NECTIN1-mRNA	3240.69	3254.76			4987.95	4762.6			5785.77	4827.32
SERPINA1-mRNA	458.287	476.743			493.612	681.481			511.914	763.836
PDGFB-mRNA	123.997	93.9149			68.6652	72.8078			69.0136	64.0209
HLA-B-mRNA	64096.6	61378			59387.7	38363.9			47973.5	57220
VCAM1-mRNA	459.125	444.483			322.597	139.791			215.383	361.313
HLA-DPB1-mRNA	5067.13	4874.97			6663.12	5113.05			5284.47	6583.85
HLA-DOA-mRNA	104.727	106.102			158.06	124.259			131.202	133.929
GBP2-mRNA	1242.49	1332.73			1929.1	1712.44			1725.34	1995.69
ATM-mRNA	781.686	710.455			595.962	476.649			491.437	658.606
PSMB8-mRNA	1797.96	1727.75			1526.18	1443.54			1359.8	1455.56
MLH1-mRNA	392.937	384.979			202.109	248.517			227.517	238.423
PLA1A-mRNA	16.7564	12.1874			11.6601	20.3862			16.6846	17.6609
NT5E-mRNA	1429.32	1243.83			165.833	119.405			116.034	159.684
PALMD-mRNA	356.073	403.619			327.779	326.179			279.088	297.292
UBA7-mRNA	439.018	390.715			312.232	193.183			254.819	309.802
PIK3CD-mRNA	340.155	312.572			370.533	354.331			485.37	438.58
NOD2-mRNA	127.349	96.0656			269.479	359.185			194.148	245.046
CEACAM3-mRNA	12.5673	15.772			11.6601	10.6785			19.7182	17.6609
RIPK3-mRNA	42.7288	42.2975			205.996	226.19			192.631	191.327
IL1R2-mRNA	567.204	315.439			301.868	639.738			573.344	703.494
JAK1-mRNA	608.257	565.64			744.953	631.001			663.592	718.212
ENO1-mRNA	11035.8	10630.3			14860.2	16103.2			16824.1	15421.7
LILRA1-mRNA	92.1602	70.9738			49.2317	64.0709			34.886	76.5307
BBS1-mRNA	70.3769	78.1429			124.375	104.843			104.658	122.891
MYD88-mRNA	1649.67	1622.36			768.273	652.358			596.854	613.718
CXCR3-mRNA	55.2961	50.1835			50.5272	19.4154			28.8189	41.2089
CD1C-mRNA	25.9724	15.772			54.414	42.7139			43.2283	67.7003
TLR9-mRNA	31.8371	37.2792			9.06899	1.94154			25.0269	13.9816
CCL7-mRNA	38.5397	44.4483			68.6652	261.137			71.2888	69.9079
CPA3-mRNA	206.104	401.468			435.312	522.275			458.827	552.64
SH2D1A-mRNA	134.889	110.404			134.739	79.6032			93.2821	119.947
CCR4-mRNA	109.754	96.0656			88.0988	58.2463			59.1545	114.796
HDAC4-mRNA	250.508	210.054			183.971	134.937			137.269	125.834
POLD1-mRNA	96.3493	79.5767			44.0494	61.1586			70.5304	55.1904
PTPN11-mRNA	1101.73	1117.66			945.766	960.093			960.881	964.729
JAK2-mRNA	821.901	794.334			617.987	497.035			528.599	690.248
WNT10A-mRNA	79.5929	83.8782			592.076	441.701			439.867	518.79
ITGB2-mRNA	1131.06	1061.02			1141.4	1062.02			887.317	1244.36
TYMS-mRNA	470.017	394.299			116.601	93.194			141.061	142.023
KAT2B-mRNA	715.498	625.143			484.543	365.981			334.45	390.012
ITGA6-mRNA	5664.5	5214.79			15732.1	21021.1			19928.2	17628.6
TBX21-mRNA	18.432	22.2241			32.3893	25.24			12.1343	15.4533
BRCA1-mRNA	123.997	106.102			98.4634	88.3402			92.5237	72.8514
COL17A1-mRNA	5328.53	5228.41			25058.9	24449.8			29376.3	26843.9
BIRC3-mRNA	43.5666	27.9594			22.0247	21.357			18.2014	15.4533
KRAS-mRNA	678.634	668.158			627.056	872.723			534.666	476.11
IL11RA-mRNA	56.1339	43.0145			63.483	45.6262			72.8055	81.6818
SIRPA-mRNA	714.66	610.805			1072.73	886.314			937.371	1083.94
CEBPB-mRNA	2744.7	3003.84			3148.24	3218.11			2643.75	2017.76
VTCN1-mRNA	29.3237	43.0145			19.4336	12.62			15.9262	16.9251
SGK1-mRNA	2137.28	3028.22			2119.55	2093.95			1391.65	1286.31
NLRC5-mRNA	454.936	488.214			498.795	290.261			478.545	509.224
CCL8-mRNA	841.171	868.892			215.065	898.934			234.343	163.364
TRAF1-mRNA	237.941	168.473			150.286	150.47			194.148	345.124
ADAM12-mRNA	879.711	893.984			760.5	345.595			662.075	1443.05
MMRN2-mRNA	123.16	136.212			115.306	72.8078			73.5639	94.1917
PTGS2-mRNA	232.076	355.586			208.587	557.223			891.109	590.17
SMAD5-mRNA	422.261	407.92			411.991	423.256			319.283	303.179
LCK-mRNA	304.129	235.146			186.562	123.288			126.651	172.93
ITGB3-mRNA	41.0532	42.2975			23.3203	30.0939			25.0269	27.9632
FCGR2B-mRNA	235.427	166.323			295.39	197.067			229.792	303.179
NRAS-mRNA	1598.56	1561.42			1304.64	1205.7			987.425	936.766
IL34-mRNA	36.8641	37.9961			28.5025	2.91231			17.443	25.7555
LAMA1-mRNA	160.024	159.87			18.138	11.6493			20.4766	19.8686
CLEC4E-mRNA	11.7295	12.9043			5.18228	8.73694			2.27517	10.3022
IL18R1-mRNA	80.4307	74.5584			86.8032	59.217			76.5975	94.9276
MFNG-mRNA	144.943	121.157			62.1874	39.8016			47.7786	60.3415
TTC30A-mRNA	62.8365	46.599			29.7981	11.6493			16.6846	16.1892
TNFRSF10C-mRNA	59.4852	37.9961			23.3203	0.970771			52.329	29.4349

## Sheet: Supp Fig 4D
T cells				NK cells				B cells				Neutrophils				Monocytes				Macrophages
T72 Arm 1		T72 Arm 2		T72 Arm 1		T72 Arm 2		T72 Arm 1		T72 Arm 2		T72 Arm 1		T72 Arm 2		T72 Arm 1		T72 Arm 2		T72 Arm 1		T72 Arm 2
27.8		27.8		0.31		0.47		8.96		11.08		7.98		8.27		9.41		14.19		48.4		54.9
25.1		32.9		1.63		2.87		1.26		6.61		7.74		6.98		19.97		18.26		57.76		43.85
7.73		5.47		0.14		0.18		1.55		0.68		25.93		19.54		1.99		3.28		36.41		31.29
50.8		47.7		2.53		2.37		12.69		9.46		3.21		4.61		13.31		16.96		17.9		18.7
33.42		34.17		0.85		1.02		8.71		4.05		9.3		8.58		17.64		20.3		35.42		41.97
T cell ratio				Macrophage Ratio
T72 Arm 1	T72 Arm 2			T72 Arm 1	T72 Arm 2
0.293393	0.242751			0.937984	0.949318
0.231975	0.401559			0.517451	0.824818
0.467716	0.338648			0.52439	1.0284
1.31414	1.71413			1.87356	1.58398
1.39932	1.29671			3.75964	3.5977

## Sheet: Supp Fig 4E
Nivolumab induced IFNg release
Replicate Arm1	Replicate Arm2
-0.63202	-1.4098
-0.43821	-0.57973
0.098817	0.012532
0.36523	0.235284
-1.28729	-0.49165
0.01303	0.084986
1.91694	3.83452
1.42023	1.71425

## Sheet: Fig 1C
IFNg			GranzymeB			Perforin
Unstimulated	antiCD3+IL2	LPS	Unstimulated	antiCD3+IL2	LPS	Unstimulated	antiCD3+IL2	LPS
16.79	611.477		13.53	668.093		1.04	41.42
14.34	235.593	16.65	657.92	1840.33	444.197	68.65	166.603	49.3467
6.26667	147.247	17.9433	530.903	1586.63	476.257	93.96	186.04	86.4133

[truncated: 39 more sheets: Supp Fig 5B, Fig 2A, Fig 2B, Fig 2C, Fig 2D, Fig 2E, Fig3A-10 parameter data 55pt , Fig 3A - tSNE and Venne, Fig 3C, Fig 3D, Supp Fig 6, Fig 3E, Fig 3F, Fig 4A, Fig 4B, Fig 4C, Fig 4D, Fig 4E, Fig 5A, Fig 5B …]
